# Supplementary material for: Mechanistic role of CD82 palmitoylation in augmenting antitumor drug sensitivity via apoptosis regulation
Source: Front Oncol. 2025 Dec 3;15:1699420. doi: 10.3389/fonc.2025.1699420 (PMC12708250; doi:10.3389/fonc.2025.1699420)
Supplement: Supplementary file 1 [file DataSheet1.zip]

Archive with 16 entries (15 files):
- WB raw data/
- WB raw data/ABE-7.tif
- WB raw data/ABE-WT.tif
- WB raw data/ATF6.jpg
- WB raw data/CD82-7.tif
- WB raw data/CD82WT.tif
- WB raw data/Caspase-8.jpg
- WB raw data/Caspase3.tif
- WB raw data/Cleaved-Caspase-3.jpg
- WB raw data/Fasl.jpg
- WB raw data/IRE1.jpg
- WB raw data/PERK.jpg
- WB raw data/cd82 transfection efficiency,β-zcting.tif
- WB raw data/cd82 transfection efficiency.tif
- WB raw data/cyc3.tif
- WB raw data/β-actin.jpg
